# Supplementary material for: Synthesis and Antioxidant/Anti-Inflammatory Activity of 3-Arylphthalides
Source: Pharmaceuticals (Basel). 2022 May 10;15(5):588. doi: 10.3390/ph15050588 (PMC9144619; doi:10.3390/ph15050588)
Supplement: Supplementary file 1 [file pharmaceuticals-15-00588-s001.zip]

Archive with 1 entries (1 files):
- pharmaceuticals-1717180-supplementary.pdf
